# Supplementary material for: The Young Adult Sleep model: an evolving causal loop diagram of mental health dynamics
Source: BMC Med. 2026 Mar 16;24:159. doi: 10.1186/s12916-026-04738-7 (PMC12990402; doi:10.1186/s12916-026-04738-7)
Supplement: Supplementary file 2 — Additional file 2. [file 12916_2026_4738_MOESM2_ESM.xlsx]

## Sheet: Experts
	Position	Primary expertise
EXPERT TEAM
Birgitte Kornum	Associate professor	Sleep biology and disorders, hypersomnias, neuronal regulation of sleep
Christine Egebjerg	Postdoctoral researcher	Sleep biology, neuronal pathways and molecules involved in sleep regulation, sleep neuroanatomy
Henning Drews	Assistant professor, MD	Sleep research, mental health, sociology
Maartje Luijten	Associate professor	Mental health, wellbeing, substance use, positive psychology, social relationships
Robyn Wootton	Assistant professor	Psychiatric genetic epidemiology, behavioral genetics
Jorien Treur	Assistant professor	Genetic epidemiology, triangulation, substance use, mental health
Maaike Verhagen	Associate professor	Mental health, loneliness, social relations
Jette Echterhoff	PhD candidate	Psychotherapy research, symptom networks of depression
Naja Hulvej Rod	Professor	Public health, sleep and mental health epidemiology, digital media use and health, health complexity, childhood adversity
Karien Stronks	Professor	Public health, socio-economic and ethnic health inequalities, health complexity
Rushd Al-Shama	PhD candidate, MD, MSc	Cardiovascular research, general medicine, sleep, smoking, public health
Jana Vyrastekova	Associate professor	Prosocial behavior, wellbeing
Adrian Zucco	Assistant professor	Immunology and systems biology
Martin Dresler	Associate professor	Sleep research, sleep function, sleep structure, cognitive and medical neuroscience of sleep
Sicelo Jones	Sleep consultant, MSc	Sleep research
MODELER
Jeroen Uleman	Assistant professor	Computational science, system dynamics, epidemiology
* Birgitte Kornum and Christine Egebjerg worked on the assignments together
** Sicelo Jones and Martin Dresler worked on the assignments together
*** JU, RAS, NHR, and KS were part of the modeling team

## Sheet: Variables
Subsystem	Variable	Definition
Social
	Ethnic minority background	Belonging to an ethnic or cultural group other than the host population
	Socioeconomic status	An individual’s level of education, occupation, income, and/or wealth
	Childhood adversity	Having experienced traumatic, stressful, or otherwise challenging life events in childhood
	Having dependents	Having persons who depend on them for care, such as young children, elderly parents, or family members with special needs
	Social support	Both the perceived social support and the actual receipt of social support from the social network (e.g., from a partner or friend)
	Loneliness	The subjective experience of the mismatch between the desired and actual quantity and/or quality of social relationships
	Prosocial behavior	Voluntary actions intended to benefit other individuals or groups
Behavioral
	Daily activities	Having meaninful daily activities, such as study, work, hobbies, and social interactions
	Problematic screen use	Excessive or maladaptive engagement with digital screens
	Alcohol use	Consumption of ethanol-containing beverages
	Cannabis use	Consumption of cannabis
	Smoking	Consumption of tobacco-containing products by inhalation
	Sleep disturbance	Disruptions in sleep quality and quantity, including inadequate sleep duration, frequent awakenings, and changes in sleep architecture
	Physical activity	Total physical activity, including exercise and low-intensity movement
	Poor dietary choices	Unhealthy eating and nutritional choices, e.g., the (over)consumption of high-calorie, low-nutrient foods, such as highly processed and sugary snacks
	Circadian rhythm misalignment	Disruptions of the body’s natural sleep-wake cycle caused by factors such as social jetlag and night shifts at work
Psychological
	Wellbeing	A broad sense of wellbeing and quality of life encompassing physical, emotional, social, and spiritual dimensions
	Cognitive functioning	Mental abilities, such as learning, memory, reasoning, and decision-making
	Affective symptoms of depression	A subset of depressive symptoms related specifically to affect, such as low mood, feelings of worthlessness or guilt, and loss of interest or pleasure in activities. This variable excludes cognitive and somatic symptoms (e.g., sleep disturbances, weight changes, and reduced cognitive functioning), which are represented separately in the diagram.
	Maladaptive cognitive emotion regulation	The use of maladaptive psychological strategies for managing one's emotional responses to internal or external demands, including rumination, catastrophizing, and self-blame
	Perceived stress	The subjective experience of stress, often defined as a perceived imbalance between demands and resources to cope with these demands.
	Anxiety	Feelings of apprehension, unease, or worry, often accompanied by uncomfortable physical sensations
	Stressors	Factors or events that place a demand on an individual’s mental, emotional, or physical resources
	Mindfulness	A state of present-moment awareness and nonjudgmental attention to thoughts, feelings, and sensations
Biological
	Female sex hormone changes	Physiological female sex steroid hormone fluctuations
	Body fat	The amount of adipose tissue in the body
	Physical health	The overall condition and functioning of the body, including the presence or absence of disease, physical symptoms, and pain
	Chronic inflammation	Persistent, maladaptive activity of immune pathways, encompassing systemic and neuroinflammation
	HPA-axis dysregulation	Sustained hyperactivity of the hypothalamic-pituitary-adrenal (HPA) axis, including excessive cortisol and functionally impaired glucocorticoid receptor (GR) signaling

## Sheet: Connections
Origin	Destination	Polarity	Explanation	References
Childhood adversity	Affective symptoms of depression	+	The psychological impact of adverse events can disrupt neurochemical balance and result in self-esteem issues leading to depressive symptoms	doi: 10.1007/s10608-005-3166-1
Ethnic minority background	Affective symptoms of depression	+	Experiences of trauma and discrimination associated with a migration background can contribute to higher rates of depressive symptom	doi: 10.1093/eurpub/cku180, 10.1037/a0016059
Loneliness	Affective symptoms of depression	+	The absence of meaningful social interactions and support can lead to or exacerbate depressive symptoms, e.g., through an individual's negative appraisal of how others see them	doi: 10.1007/s00127-022-02261-7, 10.1186/s12888-018-1736-5
Social support	Affective symptoms of depression	-	Strong social support can act as a buffer against depressive symptoms by providing practical assistance and a sense of belonging, and it may increase resilience	doi: 10.1186/s12888-018-1736-5, 10.1002/cpp.2732, 10.26355/eurrev_202309_33786
Alcohol use	Affective symptoms of depression	+	Chronic alcohol use can lead to neurochemical imbalances and addiction contributing to the development of depressive symptoms; supporting literature:	doi: 10.1111/add.14935, PMID: 15704346
Cannabis use	Affective symptoms of depression	+	While some use cannabis for its mood-lifting effects, chronic use might lead to depressive symptoms, e.g., due to the development of addiction	doi: 10.1007/s00213-021-06001-8
Daily activities	Affective symptoms of depression	-	Engagement in daily activities, such as volunteering, can influence mood, e.g., by facilitating a feeling of contribution, meaning, and self-efficacy	doi: 10.3389/fpsyg.2021.642910
Physical activity	Affective symptoms of depression	-	Regular physical activity stimulates the release of serotonin, endorphins, and other neurotrophic factors that can reduce depressive symptoms	doi: 10.1136/bjsports-2022-106195, 10.1016/j.focus.2023.100074, 10.1186/s12916-023-03211-z
Problematic screen use	Affective symptoms of depression	+	Extended screen use can lead to or exacerbate depressive symptoms due to, e.g., negative online interactions and dependence	doi: 10.1093/sleep/zsad256, 10.2196/33450
Sleep disturbance	Affective symptoms of depression	+	Sleep disturbances can contribute to depressive symptoms by affecting the balance of neurotransmitters related to mood regulation like serotonin and dopamine	doi: 10.31887/DCNS.2008.10.4/plfranzen, 10.1111/jcmm.14170, 10.1152/physrev.00046.2019
Smoking	Affective symptoms of depression	+	Smoking may lead to increased depressive symptoms possibly due to nicotine's neurochemical effects	doi: 10.1017/S003329172100180X, 10.1002/14651858.CD013522.pub2, https://ash.org.uk/uploads/Causal-effect-smoking-and-mental-health.pdf
Anxiety	Affective symptoms of depression	+	Anxiety may contribute to neurotransmitter disturbances underlying the pathophysiology of depression	doi: 10.1037/bul0000111, 10.3389/fpsyg.2023.1114332, 10.1111/j.0065-1591.2000.acp29-03.x
Maladaptive cognitive emotion regulation	Affective symptoms of depression	+	Ineffective emotion regulation can lead to depressive symptoms by increasing the intensity and duration of negative emotional states and decreasing resilience	doi: 10.3758/CABN.10.1.50, 10.1186/1471-244X-13-250, 10.3389/fpsyg.2018.00756, 10.1016/j.brat.2004.12.002
Mindfulness	Affective symptoms of depression	-	Mindfulness involves acceptance and observation of one's thoughts and feelings without judgment which can disrupt depressive thought patterns, e.g., through self-acceptance	doi: 10.1037/a0018555, 10.1016/j.cpr.2015.02.001
Perceived stress	Affective symptoms of depression	+	High levels of perceived stress can contribute to the development or worsening of depressive symptoms due to the chronic strain on psychological and physiological resources and cognitive distortions	doi: 10.3389/fpsyg.2023.1114332
Body fat	Affective symptoms of depression	+	Higher levels of body fat may have psychological consequences, such as perceived weight discrimination, stigmatization, and body image dissatisfaction	doi: 10.1038/s41398-019-0516-4, 10.1093/ije/dyy223
HPA-axis dysregulation	Affective symptoms of depression	+	Chronic activation of the HPA axis can lead to depression, e.g., due to alterations in neuroendocrine function and serotonin regulation	doi: 10.1016/S0893-133X(00)00159-7
Chronic inflammation	Affective symptoms of depression	+	Inflammation can lead to depressive symptoms, e.g., through its effects on serotonin metabolism	doi: 10.1017/S0033291708003723, 10.1016/j.biopsych.2007.12.007, 10.1016/j.biopsych.2009.03.015, 10.1016/j.biopsych.2008.08.010
Childhood adversity	Alcohol use	+	Individuals may use alcohol as a coping mechanism to alleviate the distress and emotional pain caused by the trauma of adverse life events	doi: 10.1016/S2468-2667(17)30118-4, 10.1097/00004583-199712000-00023
Ethnic minority background	Alcohol use	-/+	Although an ethnic minority can lead to discrimination which can lead individuals to engage in behaviors like alcohol use through decreased self-control, many ethnic minority groups in western countries actually have lower alcohol consumption compared to the general population	doi: 10.1037/a0016059, 10.1159/000504881
Loneliness	Alcohol use	+	Individuals feeling lonely might turn to alcohol as a form of self-medication seeking relief from feelings of isolation	doi: 10.1111/add.15142, 10.1016/j.addbeh.2021.107115
Circadian rhythm misalignment	Alcohol use	+	Disruptions in circadian rhythms may lead to increased alcohol consumption as individuals may drink to induce sleep	doi: 10.1093/alcalc/agad083
Affective symptoms of depression	Alcohol use	+	Depressive symptoms can lead individuals to consume alcohol as a form of self-medication	doi: 10.1017/S003329172100180X
Mindfulness	Alcohol use	-	Practicing mindfulness can lead to reduced alcohol use through meta-cognitive awareness of craving experiences and therefore greater self-control	doi:10.1016/j.jsat.2017.01.008
Perceived stress	Alcohol use	+	High levels of perceived stress can lead individuals to consume alcohol as a means to temporarily reduce tension	doi: 10.1016/j.dadr.2022.100039; PMID: 23584105
Childhood adversity	Anxiety	+	Exposure to adverse life events can trigger anxiety symptoms through trauma and alterations in neural pathways associated with fear and anxiety	doi: 10.1192/bjp.bp.110.080499, 10.1007/s10802-020-00711-x; PMID: 28326741
Loneliness	Anxiety	+	Loneliness may lead to greater levels of anxiety, e.g., due to heightened threat sensitivity in social situations	doi: 10.1007/s00127-022-02261-7
Physical activity	Anxiety	-	Regular physical activity stimulates the reelase of serotonin, endorphins, and other neurotrophic factors that reduce levels of anxiety	doi: 10.1136/bjsports-2022-106195, 0.1007/978-981-15-1792-1_23, 10.1186/s12916-023-03211-z, 10.1016/j.focus.2023.100074
Problematic screen use	Anxiety	+	High levels of screen use especially on social media can increase anxiety through constant social comparison, cyberbullying, and overstimulation	doi: 10.2196/33450
Sleep disturbance	Anxiety	+	Sleep disturbances can contribute to anxiety by affecting the balance of neurotransmitters related to mood regulation	doi: 10.5665/sleep.2810, 10.1111/jsr.13634
Affective symptoms of depression	Anxiety	+	Depressive symptoms can contribute to, for instance, social anxiety through increased self-focused attention, lowered sense of self-worth, and intensified negative self-evaluations	doi: 10.1037/bul0000111
Maladaptive cognitive emotion regulation	Anxiety	+	Difficulty in regulating emotions can increase susceptibility to anxiety, e.g., due to rumination and catastrophizing	doi: 10.1016/j.jad.2017.03.047, 10.1080/16506073.2012.666561
Mindfulness	Anxiety	-	Mindfulness can help reduce anxiety by promoting a non-judgmental awareness of the present moment which can decrease worry about future events	doi: 10.1037/a0018555, 10.1007/s12671-013-0229-3
Perceived stress	Anxiety	+	Constantly interpreting situations as stressful can lead to anxiety by overwhelming coping capacity, amplifying vigilance toward potential threats, and increasing persistent feelings of worry	doi: 10.3389/fpsyg.2023.1114332, 10.1080/1061580021000020699
Smoking	Anxiety	+	Smoking may lead to increased anxiety possibly due to nicotine's neurochemical effects	doi: 10.1002/14651858.CD013522.pub2
Childhood adversity	Body fat	-/+	Exposure to adverse life events may affect body fat storage through the embodiment of trauma	doi: 10.1016/S2468-2667(17)30118-4, 10.1038/s41366-024-01540-4
Circadian rhythm misalignment	Body fat	+	Altered circadian rhythms can lead to hormone imbalances and changes in appetite regulation contributing to increased body fat	doi: 10.1172/JCI148286
Physical activity	Body fat	-	Physical inactivity can lead to an increase in body fat due to the imbalance between calories consumed and calories expended	doi: 10.1001/jama.289.14.1785
Poor dietary choices	Body fat	+	Poor dietary choices can lead to an excess caloric intake contributing directly to increased body fat	doi: 10.1007/s10552-017-0869-z
Sleep disturbance	Body fat	+	Sleep disturbance may affect the regulation of adipocyte metabolism	doi: 10.1111/jsr.12493, 10.1016/j.beem.2010.08.007, 10.3390/nu14245196, 10.1159/000514095
Childhood adversity	Cannabis use	+	Cannabis can be used as a coping mechanism to alleviate the distress and emotional pain caused by the trauma of adverse life events	doi: 10.1016/S2468-2667(17)30118-4
Ethnic minority background	Cannabis use	+	Being an ethnic minority can lead to discrimination which can affect health behaviors like cannabis use through decreased self-control	doi: 10.1037/a0016059
Loneliness	Cannabis use	+	Individuals feeling lonely might turn to cannabis as a form of self-medication seeking relief from feelings of isolation	doi: 10.1016/j.addbeh.2021.107115
Anxiety	Cannabis use	+	Individuals with anxiety may consume cannabis as a self-medication or coping attempt to reduce their symptoms	doi: 10.1159/000534855
Affective symptoms of depression	Cannabis use	+	Individuals may use cannabis to temporarily relieve depressive symptoms	doi: 10.1016/j.jsat.2008.08.005, 10.1007/s00213-021-06001-8, 10.1007/978-3-030-57369-0_5
Perceived stress	Cannabis use	+	High levels of perceived stress can lead individuals to consume cannabis as a means to temporarily reduce stress	doi: 10.1016/j.jsat.2008.08.005, 10.3389/fpsyt.2020.597789
Alcohol use	Chronic inflammation	+	Alcohol can lead to inflammation by inducing release of cytokines and pro-inflammatory factors, with some evidence that it can also lead to neuroinflammation. Alcohol may also increase the production of inflammatory bacteria in the gut	doi: 10.1016/j.pbb.2019.01.007, 10.1016/j.ehj.2004.09.032
Physical activity	Chronic inflammation	-	Regular physical activity may elicit an anti-inflammatory response through improved anti-oxidative capacity and an increase of anti-inflammatory, e.g., IL-10, and decrease of pro-inflammatory cytokines, e.g., TNF-a	doi: 10.1017/S0029665110001928, 10.1093/eurjpc/zwae129
Poor dietary choices	Chronic inflammation	+	Diets high in processed foods and low in antioxidants and fiber can promote inflammation	doi: 10.1016/j.redox.2021.101869
Sleep disturbance	Chronic inflammation	+	As restorative sleep plays a vital role in regulating immune function, disturbed sleep can lead to increased levels of systemic inflammation	doi: 10.1038/s41577-019-0190-z, 10.1016/j.beem.2010.08.014, 10.1016/j.bbi.2009.06.001
Smoking	Chronic inflammation	+	Smoking introduces a multitude of harmful chemicals into the body inducing oxidative stress and inflammation	doi: 10.1007/s00011-011-0308-7, 10.1038/s41598-020-76556-7
Body fat	Chronic inflammation	+	Adipose tissue secretes cytokines, promoting chronic systemic inflammation	doi: 10.1002/jcp.25855
HPA-axis dysregulation	Chronic inflammation	+	HPA-axis dysregulation can induce proinflammatory responses througe glucocorticoid receptor resistance	doi: 10.1073/pnas.1118355109, 10.1016/j.amjmed.2025.05.044
Physical health	Chronic inflammation	-	Health conditions, such as hypertension, can lead to systemic inflammation, e.g., through vascular damage	doi: 10.1093/ndt/gfl019, 10.1161/01.HYP.38.3.399
Having dependents	Circadian rhythm misalignment	+	The responsibilities of caring for dependents at night can disrupt regular sleep-wake schedules and lead to increased sleep latency	doi: 10.1017/S1478951516001024
Socioeconomic status	Circadian rhythm misalignment	-	Lower socioeconomic status is linked to jobs with irregular and long hours	doi: 10.1002/pchj.252, PMID: 31179440
Alcohol use	Circadian rhythm misalignment	+	Alcohol can alter the natural sleep-wake cycle by affecting body temperature and hormones that regulate sleep leading to disruptions in circadian rhythms	doi:10.1016/j.pnpbp.2019.109831, doi: 10.1093/alcalc/agad083
Cannabis use	Circadian rhythm misalignment	+	Cannabis may affect circadian entrainment	doi: 10.3109/07420528.2015.1004078
Problematic screen use	Circadian rhythm misalignment	+	Exposure to screens particularly before bedtime can disrupt circadian rhythms due to a delay in bedtime and light exposure	doi: 10.1038/s41514-017-0010-2, 10.1093/sleep/zsz125
Sleep disturbance	Circadian rhythm misalignment	+	Disturbed sleep can further disrupt the natural circadian rhythm due to, e.g., daytime sleepiness and exposure to light at inappropriate times	doi: 10.1210/er.2016-1083
Smoking	Circadian rhythm misalignment	+	Nicotine intake can disrupt circadian rhythms by altering neurotransmitter activity related to the sleep-wake cycle	doi: 10.1093/ntr/nty230
Sleep disturbance	Cognitive functioning	-	Lack of quality sleep can impair cognitive performance affecting memory, attention, executive function and processing speed due to decreased brain function and attentional capacity	doi: 10.1111/jsr.13634, 10.1017/CBO9781139649469
Affective symptoms of depression	Cognitive functioning	-	Depressive symptoms can impair cognitive functions such as attention and (working) memory due to deficits in successful inhibition and to effects on neural pathways and brain structures (e.g., hippocampus) involved in these processes	doi: 10.1016/j.psychres.2014.04.052
HPA-axis dysregulation	Cognitive functioning	-	Prolonged HPA-axis hyperactivity can impair cognitive functions like memory and executive functioning due to cortisol's neurotoxic effects on brain regions like the hippocampus	doi: 10.1016/j.metop.2022.100202
Chronic inflammation	Cognitive functioning	-	Chronic inflammation can negatively affect cognitive functioning through exxagerated brain inflammatory response and, e.g., eroding the capacity to provide the BDNF needed for memory-related plasticity processes at hippocampal synapses	doi: 10.1016/j.psyneuen.2024.106992, 10.1212/WNL.0000000000209526
Problematic screen use	Daily activities	-	Excessive time spent on screens can replace time that could be spent engaging in meaningful activities and hobbies	doi: https://doi.org/10.5281/zenodo.10250536
Anxiety	Daily activities	-	Anxiety symptoms can include avoidance behaviors like social withdrawal	American Psychiatric Association. (2013). Desk reference to the diagnostic criteria from DSM-5, Herdman, T. H., & Kamitsuru, S. (Eds.). (2018). Nursing diagnoses: Definitions and classification, 2018-2020. Thieme Publishers New York.
Affective symptoms of depression	Daily activities	-	Depressive symptoms can involve a diminished interest or pleasure in most or all activities and therefore less engagement in such activities	doi: 10.1176/appi.books.9780890425787
Wellbeing	Daily activities	+	High levels of wellbeing encourage engagement in a range of daily activities as individuals feel more motivated and capable of pursuing both leisure and work-related tasks	Handboek Positieve Psychologie, 2021 Bohlmeijer
HPA-axis dysregulation	Female sex hormone changes	+	HPA axis dysregulation negatively impacts the HPG (hypothalamic-pituitary-gonadal) axis, which results in reduced gonadal steroid (estrogen, testosterone) production, impairing reproductive function	doi: 10.1111/ejn.14615, 10.3390/ijms18102224
Childhood adversity	HPA-axis dysregulation	+	Adverse life events can lead to prolonged (hyper)activation of the HPA-axis due to chronic stress	doi: 10.1111/j.1749-6632.1998.tb09546.x, 10.1155/2012/151865, 10.1016/j.psyneuen.2008.03.008
Physical activity	HPA-axis dysregulation	-	Physical activity may reduce the HPA-axis response to stress through lower hyperthalamic activity	doi: 10.1007/BF03345606, 10.1155/2012/151865, 10.3390/ijms232113348
Sleep disturbance	HPA-axis dysregulation	+	Persistent sleep issues can trigger increased activity of the HPA axis and disruptions in daily cortisol rhythm	doi: 10.1155/2010/759234, Nicolaides, N. C., Vgontzas, A. N., Kritikou, I., & Chrousos, G. (2020). HPA axis and sleep. Endotext
Perceived stress	HPA-axis dysregulation	+	Chronic perceived stress can lead to sustained activation of the HPA-axis due to lack of perceived control, resulting in dysregulation	doi: 10.3389/fpsyg.2021.683914
Female sex hormone changes	HPA-axis dysregulation	+	Hormonal fluctuations especially during the menstrual cycle, pregnancy or menopause can sensitize the HPA axis	doi:10.3389/fendo.2023.1295261
Chronic inflammation	HPA-axis dysregulation	+	Inflammatory cytokines can stimulate the HPA axis by reducing effectivity of the glucocorticoid receptor	doi: 10.1016/j.bbi.2006.08.009
Prosocial behavior	Loneliness	-	Lack of prosocial behavior can lead to loneliness by reducing the reciprocity in social relationships	doi: 10.1177/02654075251344817
Social support	Loneliness	-	Effective social support may significantly reduce feelings of loneliness by fostering a sense of connection, belonging, and social identity	doi: 10.1186/s12888-018-1736-5, 10.1186/s40359-023-01498-4
Daily activities	Loneliness	-	Lack of daily social and recreational activities can lead to increased feelings of loneliness due to reduced opportunities for social interaction and connection	doi: 10.1186/s40359-023-01498-4
Mindfulness	Loneliness	-	Mindfulness can reduce feelings of loneliness by fostering a sense of connectedness to the present moment and reducing the negative self-evaluation associated with being alone	doi: 10.1177/02654075221098419, 10.1073/pnas.1813588116
Childhood adversity	Maladaptive cognitive emotion regulation	+	Experiencing adverse events can impair an individual’s ability to regulate emotions effectively due to trauma	doi: 10.1007/s42761-021-00054-w, 10.1007/s10608-015-9735-z
Loneliness	Maladaptive cognitive emotion regulation	+	Loneliness may affect the use of maladaptive strategies for emotion regulation like rumination due to self-focused attention	doi: 10.1016/j.paid.2021.110974, 10.1016/j.paid.2024.112566
Sleep disturbance	Maladaptive cognitive emotion regulation	+	Poor sleep can result in fatigue and reduced preforntal cortex activity leading to the use of less effective cognitive emotion regulation styles	doi: 10.1016/j.bbr.2010.09.020, 10.5664/jcsm.5492
Anxiety	Maladaptive cognitive emotion regulation	+	Anxiety may increase the use of maladaptive cognitive emotion regulation strategies such as rumination by heightening threat perception and emotional reactivity	doi: 10.1080/16506073.2012.666561
Affective symptoms of depression	Maladaptive cognitive emotion regulation	+	Depressive symptoms can bias attention toward negative information and weaken executive control, leading to greater reliance on maladaptive cognitive emotion regulation strategies such as rumination	doi: 10.1016/j.brat.2016.07.007
Mindfulness	Maladaptive cognitive emotion regulation	-	Mindfulness may improve emotion regulation by enhancing awareness of bodily sensations accompanying emotions thereby decreasing maladaptive strategies such as worrying and rumination and allowing for more adaptive responses to emotional triggers	doi: 10.3389/fpsyg.2017.00220, 10.1016/j.cpr.2015.02.001
Wellbeing	Maladaptive cognitive emotion regulation	-	Greater levels of wellbeing support better emotion regulation strategies such as positive reinterpretation and concentrating on different and more positive things	Handboek Positieve Psychologie, 2021 Bohlmeijer
Female sex hormone changes	Maladaptive cognitive emotion regulation	+	Changes in female sex hormones (such as estradiol and progesterone) can influence the selection of emotion regulation strategies, potentially through modulating neural circuits	doi: 10.3389/fpsyg.2018.00937, 10.1016/j.ijpsycho.2014.10.003
HPA-axis dysregulation	Maladaptive cognitive emotion regulation	+	HPA-axis hyperactivity can affect serotonergic regulation, leading to diminished ability to exert inhibitory control over negative stimuli and negative processes such as rumination	doi: 10.3758/CABN.10.1.50
Chronic inflammation	Maladaptive cognitive emotion regulation	+	Inflammation can impair the brain's ability to regulate emotions, e.g., through its effects on serotonin metabolism	doi: 10.1016/j.neubiorev.2023.105162
Social support	Mindfulness	+	Social support can contribute to greater mindfulness because it may reduce cognitive and practical burdens, freeing up resource to engage in mindfulness	doi: 10.1016/j.paid.2022.111551
Social support	Perceived stress	-	Social support can reduce perceived stress by providing emotional assurance practical aid and advice making stressors seem more manageable	doi: 10.1186/s12889-021-10594-2, 10.3389/fpsyg.2021.717164, 10.1371/journal.pone.0319799
Problematic screen use	Perceived stress	+	Constant connectivity and the demands of online communication can increase perceived stress as individuals feel pressured to be always accessible and responsive	doi: 10.2196/33450
Sleep disturbance	Perceived stress	+	Inadequate sleep can heighten the perception of stress as the body and mind have reduced capacity to cope with stressors	doi: 10.1093/sleep/zsz250
Affective symptoms of depression	Perceived stress	+	Depressive symptoms can heighten an individual's sensitivity to stress by amplifying the negative assessment of challenges, making it difficult to cope with daily stressors effectively	doi: 10.1016/S0093-934X(02)00523-0, 10.1037/0021-843X.111.1.107, 10.3389/fpsyg.2023.1114332
Maladaptive cognitive emotion regulation	Perceived stress	+	Poor emotion regulation skills can make stressors seem more daunting and less manageable thereby increasing perceived stress levels	doi: 10.3390/ijerph13050500, 10.3389/fpsyg.2019.01097, 10.1037/bul0000110, 10.1037/0022-3514.61.1.115
Mindfulness	Perceived stress	-	Through mindfulness individuals can change their relationship to stressors perceiving them with less judgment and reactivity, reducing the overall experience of stress	doi: 10.1002/jclp.21865
Stressors	Perceived stress	+	Encountering stressors can increase the level of perceived stress by challenging an individual’s ability to effectively manage and respond to life’s demands	doi: 10.1186/s12889-021-10594-2; Monroe (1997) Chapter "Measurement of stress appraisal" in book: "Measuring stress: A guide for health and social scientists
HPA-axis dysregulation	Perceived stress	+	Individuals with HPA-axis hyperactivity, e.g., due to early life stress, may perceive situations as more stressful due to heightened physiological stress responses	doi: 10.1007/978-981-32-9705-0_9
Ethnic minority background	Physical activity	-	Being an ethnic minority can lead to discrimination which can affect health behaviors like physical inactivity through decreased self-control	doi: 10.1371/journal.pone.0161066, 10.1037/a0016059, 10.1186/s12966-024-01626-2
Loneliness	Physical activity	-	Lonely individuals may engage less in physical activities, e.g., due to a lack of motivation and sense of companionship	doi: 10.1080/1750984X.2016.1177849
Social support	Physical activity	+	Social support can encourage physical activity through shared motivation and more invitations to participate in physical activity	doi: 10.1097/00005768-200212000-00020
Socioeconomic status	Physical activity	+	Lower socioeconomic status can result in higher levels of physical inactivity, e.g., due to lack of access to recreational spaces, limited resources for gym memberships or sports, and less health education	doi: 10.1111/sms.13653
Anxiety	Physical activity	-	Anxiety symptoms can lead to reduced engagement in physical activity due to perceived barriers to exercise	doi: 10.1080/16506073.2011.573572
Affective symptoms of depression	Physical activity	-	Depressive symptoms can lead to a sedentary lifestyle as a result of low energy levels loss of interest in physical activities	doi: 10.1016/j.socscimed.2023.116546, 10.1001/jamapsychiatry.2014.1240, 10.1371/journal.pone.0103242, 10.1186/s12916-023-03211-z
Body fat	Physical activity	-	Higher body fat can lead to reduced physical inactivity due to being less able to take part and being stigmatised against and thus less comfortable to engage	doi: 10.3390/ijerph192316370
Physical health	Physical activity	+	Poor physical health can lead to lower physical activity, e.g., due to fatigue and loss of functonal capcity	doi: 10.1016/j.jshs.2012.07.009
Socioeconomic status	Physical health	+	Lower education and income may lead to poorer physical health due to, e.g., unfavorable living and working conditions, and medication nonadherence	Mackenbach, J. P., Meerding, W. J., & Kunst, A. (2007). Economic implications of socio-economic inequalities in health in the European Union. Brussel: European commission.
Alcohol use	Physical health	-	Alcohol use can negatively affect physical health e.g., by increasing risk of cancers	doi: 10.3390/nu16101517
Physical activity	Physical health	+	Physical inactivity can increase poor self-rated health, bodily pain, and the risk of diseases such as diabetes and hypertension	doi: 10.1016/j.socscimed.2023.116546, 10.4082/kjfm.20.0165
Poor dietary choices	Physical health	-	Unhealthy eating behaviors can contribute to various physical health issues including obesity, cardiovascular disease, and metabolic syndrome due to nutrient deficiencies and excesses	Dietary Guidelines Advisory Committee. In: Scientific Report of the 2020 Dietary Guidelines Advisory Committee: Advisory Report to the Secretary of Health and Human Services and the Secretary of Agriculture. US Department of Agriculture, Agricultural Research Service; 2020.
Sleep disturbance	Physical health	-	Sleep problems can lead to numerous physical health consequences, including hypertension and insulin resistance and is also associated with chronic pain	doi: 10.1016/j.smrv.2005.08.001, 10.34133/hds.0161
Smoking	Physical health	-	Smoking directly harms physical health contributing to a range of diseases including heart, nervous system, digestive, and musculoskeletal disease and various forms of cancer	doi: 10.1016/j.ebiom.2022.104154
Body fat	Physical health	-	Excess body fat can lead to metabolic disorders, cardiovascular disease, and type 2 diabetes	doi: 10.1111/obr.13127
Ethnic minority background	Poor dietary choices	+	Being an ethnic minority can lead to discrimination which can affect health behaviors like poor dietary patterns through decreased self-control	doi: 10.1037/a0016059
Loneliness	Poor dietary choices	+	Feelings of loneliness can lead to changes in eating behaviors such as the increased intake of hyperpalatable foods as a coping mechanism	doi: 10.1016/j.appet.2023.107051, 10.1016/j.crbeha.2023.100119
Social support	Poor dietary choices	-	Social support can encourage healthy behaviors such as good diet through emotional support with behavioral change and practical help	doi: 10.1038/sj.ejcn.1602194, 10.1186/s12889-015-2314-0
Socioeconomic status	Poor dietary choices	-	Socioeconomic status affects dietary patterns due to, e.g., lower affordability and availability of nutritious and healthy food options	doi: 10.1093/ajcn/87.5.1107, 10.1080/13557858.2018.1493434
Sleep disturbance	Poor dietary choices	+	Individuals with sleep disturbances may adopt poor dietary patterns, e.g., due to changes in leptin and gherlin levels. Moreover, higher order control regions are less active after sleep deprivation leading to increased appetite for high caloric food	doi: 10.1016/j.appet.2016.11.020, 10.1038/ncomms3259, 10.7326/0003-4819-141-11-200412070-00008
Affective symptoms of depression	Poor dietary choices	+	Depressive symptoms can affect appetite and the increased intake of highly palatable foods, e.g., due changes in dopamine levels	doi: 10.1016/j.appet.2020.104586
Perceived stress	Poor dietary choices	+	Stress can influence food choices leading to increased consumption of, e.g., sugar and saturated fats, as a form of coping	doi: 10.1016/j.jand.2020.09.035
HPA-axis dysregulation	Poor dietary choices	+	HPA-axis activation can lead to increased appetite due to ghrelin stimulation	doi: 10.1530/EC-17-0212
Loneliness	Problematic screen use	+	Increased feelings of loneliness might drive individuals towards excessive use of screens and digital media as a way to seek connection or escape from feelings of isolation	doi: 10.1186/s40359-023-01498-4
Affective symptoms of depression	Problematic screen use	+	Excessive screen time can be a coping mechanism for depressive symptoms	doi: 10.1089/cyber.2021.0300
Anxiety	Problematic screen use	+	Excessive screen time can be a coping mechanism for anxiety	doi: 10.1089/cyber.2021.0300
Loneliness	Prosocial behavior	-	Loneliness may lead to people to act less prosocially due to negative social expectations	doi: 10.31234/osf.io/wa32c
Sleep disturbance	Prosocial behavior	-	Poor quality sleep can affect prosocial behavior due to, e.g., irritability and decreased patience	doi: 10.1038/s41562-019-0543-4
Affective symptoms of depression	Prosocial behavior	-	People with depressive symptoms may be less prosocial because they anticipate less positive responses to social situations due to their increased social anhedonia	doi: 10.1016/j.jadr.2023.100631
Maladaptive cognitive emotion regulation	Prosocial behavior	-	Lower impulse control and anger control can impair prosocial behavior, e.g., due to blaming others	doi: 10.1080/02699931.2020.1783517
Wellbeing	Prosocial behavior	+	People with high well-being may be more altruistic due to positive emotions	doi: 10.1007/s10902-011-9267-5, 10.1111/jopy.12299
Social support	Prosocial behavior	+	Receiving social support can enhance a person’s felt security, leading to greater motivation to engage in actions that help others	doi: 10.1007/s10551-024-05743-7, 10.1002/pchj.792
Having dependents	Sleep disturbance	+	Children with sleep disturbances may negatively affect the parent's sleep, e.g. through frequent nightly awakenings	doi: 10.2147/NSS.S271140
Loneliness	Sleep disturbance	+	Loneliness can disrupt sleep patterns due to heighten feelings of vulnerability and unconscious vigilance to social threats	doi: 10.1017/S0033291717000629, 10.1177/2055102920913235
Socioeconomic status	Sleep disturbance	-	Individuals with lower socioeconomic status may experience lower sleep health through, for instance, environmental factors such as poor housing or noisy and unsafe neighborhoods	doi: 10.5664/jcsm.10336, 10.1146/annurev-publhealth-040119-094412, 10.1080/15402002.2022.2149523
Alcohol use	Sleep disturbance	+	Alcohol affects sleep architecture (e.g., reducing REM sleep) and increases the likelihood of sleeping lightly and awaking throughout the night	doi: 10.1111/acer.12141, 10.1016/j.sleh.2019.06.001
Circadian rhythm misalignment	Sleep disturbance	+	Circadian rhythm misalignment can lead to difficulties with falling asleep, staying asleep, and experiencing restorative sleep	doi: 10.1093/sleep/30.11.1460, 10.1177/0748730412475042
Problematic screen use	Sleep disturbance	+	Exposure to screens can lead to delayed bed times, poor sleep quality, and shorter sleep durations due to mental engagement (arousal) and the emitted blue light affecting melatonin production	doi: 10.1111/jsr.13356, 10.1016/j.smrv.2022.101742, 10.1016/j.sleep.2024.06.029, 10.5935/1984-0063.20200114
Smoking	Sleep disturbance	+	Nicotine is a stimulant that can make it harder to stay asleep leading to sleep disturbances and poorer overall sleep quality	doi: 10.1016/j.addbeh.2016.10.020 0
Anxiety	Sleep disturbance	+	Anxiety can disrupt sleep patterns due to excessive worrying	doi:10.5665/sleep.2810
Affective symptoms of depression	Sleep disturbance	+	Depressive symptoms are closely linked with sleep disturbances, e.g., due to abnormal neurotransmission	doi: 10.1111/jcmm.14170, 10.1016/j.biopsych.2025.07.023, 10.1016/S1389-9457(08)70010-8
Mindfulness	Sleep disturbance	-	Mindfulness may reduce arousal and reactivity in a manner that improves sleep	doi: 10.1001/jamainternmed.2014.8081
Perceived stress	Sleep disturbance	+	High levels of mental stress can make it difficult to fall asleep or maintain deep restorative sleep due to high arousal	doi: 10.1093/sleep/zsz250, 10.1016/j.sleep.2011.12.013
Body fat	Sleep disturbance	+	Higher body fat can lead to sleep apnea and other sleep disturbances due to physical effects like airway obstruction and hormonal imbalances affecting sleep regulation	doi: 10.1002/oby.23669
Female sex hormone changes	Sleep disturbance	+	Fluctuations in female sex hormones can impact sleep architecture and some can cause sleep disturbances, e.g., during the premenstrual perimenopausal and menopausal phases	doi: 10.1210/jendso/bvad036, 10.3389/frsle.2023.1271827
HPA-axis dysregulation	Sleep disturbance	+	HPA-axis hyperactivity can disrupt the regulation of sleep-wake cycles through elevated cortisol levels leading to difficulties initiating and maintaining sleep	10.1016/j.neubiorev.2019.08.024; Nicolaides, N. C., Vgontzas, A. N., Kritikou, I., & Chrousos, G. (2020). HPA axis and sleep. Endotext
Chronic inflammation	Sleep disturbance	+	Inflammatory cytokines in the periphery can affect sleep continuity and architecture through inflammatory mediators in the central nervous system	doi: 10.1038/s41577-019-0190-z, 10.1038/npp.2016.148
Childhood adversity	Smoking	+	Smoking can be used as a coping mechanism to alleviate the distress and emotional pain caused by the trauma of adverse life events	doi: 10.1016/S2468-2667(17)30118-4
Ethnic minority background	Smoking	+	Being an ethnic minority can lead to discrimination which can affect health behaviors like smoking through decreased self-control	doi: 10.1186/s12971-015-0036-9, 10.1037/a0016059
Loneliness	Smoking	+	Loneliness may lead to initiating or increasing smoking as a coping mechanism	doi: 10.1111/add.15142
Socioeconomic status	Smoking	-	Individuals from a lower SES may be more susceptible to smoking due to, e.g., the normalization of smoking within their social environments	doi: 10.1016/j.drugalcdep.2014.07.019
Sleep disturbance	Smoking	+	Individuals with sleep problems might use nicotine as a stimulant to combat daytime sleepiness	doi: 10.1016/j.pbb.2008.12.005
Affective symptoms of depression	Smoking	+	Depressive symptoms can lead to (increased) smoking, e.g., as an unhealthy coping mechanism	doi: 10.1017/S003329172100180X, 10.1093/ntr/ntw140
Perceived stress	Smoking	+	Stress is a common trigger for smoking as nicotine is sought as an unhealthy coping mechanism	doi: 10.1001/jama.282.17.1652
Ethnic minority background	Social support	-	Having a migration background can lead to lower social support due to discrimination, leadin to lower social integration and group permeability. Additionally, migration itself can involve a reduction in social network size.	doi: 10.1007/s10578-022-01430-8, 10.1046/j.0001-690x.2003.00246.x
Prosocial behavior	Social support	+	Prosocial behavior enhances forming and maintaining supportive social connections increasing the availability of social support and the willingness of one's social contacts to be supportive	doi: 10.3389/fpubh.2023.1115780
Childhood adversity	Socioeconomic status	-	Adverse events in early life can impact educational and occupational opportunities and the trauma of adverse events can impact study and work performance, influencing future income and highest achieved levels of education	doi: 10.1016/S2468-2667(24)00242-1
Ethnic minority background	Socioeconomic status	-	Structural inequalities, language barriers, and discrimination faced by certain ethnic groups can hinder socioeconomic advancement affecting education and employment opportunities	doi: 10.1257/jel.20161309
Anxiety	Socioeconomic status	-	Anxiety can hinder occupational performance and opportunities potentially leading to lower income due to reduced productivity	Neuropsychopharmacology: The fifth generation of progress; Chapter: The economic burden of anxiety and stress disorders. By: Kessler, R. C., & Greenberg, P. E.
Cognitive functioning	Socioeconomic status	+	Good cognitive functioning can improve educational and occupational outcomes	doi: 10.1002/da.22063
Affective symptoms of depression	Socioeconomic status	-	Depressive symptoms can hinder occupational performance and opportunities potentially leading to lower socioeconomic status due to reduced productivity	Neuropsychopharmacology: The fifth generation of progress; Chapter: The economic burden of anxiety and stress disorders. By: Kessler, R. C., & Greenberg, P. E.
Ethnic minority background	Stressors	+	Being an ethnic minority can lead to stressors due to discrimination	doi: 10.1037/a0016059
Having dependents	Stressors	+	Caring for dependents can introduce additional stressors, including emotional financial and time constraints	doi: 10.1111/jocn.12561
Affective symptoms of depression	Stressors	+	Depressive symptoms can lead to behavior that contributes to the occurrence of negative events in interpersonal contexts	doi: 10.1016/j.jadr.2023.100631
Social support	Stressors	-	Having a supportive social network can reduce interpersonal stress and help mitigate stressors by sharing responsibility and providing solutions	doi: 10.1080/02678370310001625630
Socioeconomic status	Stressors	-	Lower socioeconomic status leads to stressors due to, e.g., financial insecurity	doi: 10.1016/j.socscimed.2023.116542, 10.1002/wps.20492
Physical health	Stressors	-	Experiencing poor physical health can introduce additional stressors into an individual's life including financial strain due to medical expenses and emotional stress from managing chronic conditions	doi: 10.1002/pon.3050
Prosocial behavior	Wellbeing	+	Prosocial acts give fulfillment and thereby contribute to wellbeing	doi: 10.3390/ejihpe13100153; Handboek Positieve Psychologie, 2021 Bohlmeijer
Social support	Wellbeing	+	Social support enhances wellbeing by providing a sense of belongingness and security	Handboek Positieve Psychologie, 2021 Bohlmeijer
Daily activities	Wellbeing	+	Participation in daily activities especially those that are fulfilling and engaging can significantly improve overall wellbeing and life satisfaction	Handboek Positieve Psychologie, 2021 Bohlmeijer
Problematic screen use	Wellbeing	-	Overuse of digital screens can negatively impact overall wellbeing and life satisfaction due to increased comparisons to others	doi: 10.1089/cyber.2016.0259
Anxiety	Wellbeing	-	Anxiety may negatively affect life satisfaction and quality of life	doi: 10.1016/S0165-0327(96)01416-4
Cognitive functioning	Wellbeing	+	Good cognitive functioning contributes to problem-solving and coping skills, promoting general wellbeing and life satisfaction	Handboek Positieve Psychologie, 2021 Bohlmeijer
Affective symptoms of depression	Wellbeing	-	Depressive symptoms directly impacts overall wellbeing leading to reduced life satisfaction and a diminished ability to enjoy life	doi: 10.1017/S003329172100502X
Perceived stress	Wellbeing	-	Chronic or high perceived stress adversely affects psychological wellbeing leading to decreased satisfaction with life	doi: 10.3389/fpsyg.2022.886344, 10.1007/s12671-023-02295-1
Physical health	Wellbeing	+	Physical health is one of the pillars of wellbeing	Handboek Positieve Psychologie, 2021 Bohlmeijer

## Sheet: Balancing loops
Classification	Variables….
Homeostatic and resource-limited	Alcohol use	Physical consequences of drinking (e.g., sickness and hangover)	Physical health	Alcohol use
Homeostatic and resource-limited	Sleep disturbance	Homeostatic processes building up sleep pressure	Sleep onset latency	Sleep disturbance
Homeostatic and resource-limited	Sleep disturbance	Acute antidepressant effects of sleep deprivation	Affective symptoms of depression	Sleep disturbance
Homeostatic and resource-limited	Cognitive functioning	Cognitive functionality required for negative thought patterns and rumination	Affective symptoms of depression	Cognitive functioning
Homeostatic and resource-limited	Problematic screen use	Sleep disturbance	Sleep pressure	Sleep disturbance
Homeostatic and resource-limited	Physical activity	Sleep disturbance	Homeostatic processes building up sleep pressure	Sleep disturbance	Physical activity
Homeostatic and resource-limited	Maladaptive cognitive emotion regulation	Sleep disturbance	Homeostatic processes building up sleep pressure	Sleep disturbance	Maladaptive cognitive emotion regulation
Homeostatic and resource-limited	HPA-axis dysregulation	Homeostatic mechanisms	HPA-axis dysregulation
Homeostatic and resource-limited	Alcohol use	Cost (financial limits to how much a person can drink)	Socioeconomic status (wealth)	Alcohol use
Homeostatic and resource-limited	Alcohol use	Biological limits to consumption (e.g., toxicity and intoxication)	Alcohol use
Homeostatic and resource-limited	Problematic screen use	Time limits due to attending work or school demands	Problematic screen use
Homeostatic and resource-limited	Physical activity	Requirement to fulfill basic needs (e.g., nutrition)	Physical activity
Homeostatic and resource-limited	Poor dietary choices	Cost of unhealthy snacks	Socioeconomic status (wealth)	Poor dietary choices
Homeostatic and resource-limited	Chronic inflammation	Anti-inflammatory processes	Chronic inflammation
Behavioral	Social support	Adapt emotion regulation strategies when social support falls short	Mindfulness	Maladaptive cognitive emotion regulation	Affective symptoms of depression, etc	Social support
Behavioral	Social support	Use of internal resources	Mindfulness		Social support
Behavioral	Stressors	Mindfulness practice	Mindfulness	Perceived stress / Stressors
Behavioral	Stressors	Adopting strategies to cope with stressors	Maladaptive cognitive emotion regulation	Perceived stress / Stressors
Behavioral	Mindfulness	Awareness that mindfulness is an important skill to maintain	Mindfulness practice	Mindfulness
Behavioral	Mindfulness	Wellbeing	Seeking for social support or professional help	…	Mindfulness
Behavioral	Perceived stress	HPA-axis dysregulation	Physical activity	Resilience to stress	Perceived stress
Behavioral	Female sex hormone changes	Seeking to reduce stress, e.g., after observing irregular menstruation	Stressors	HPA-axis dysregulation	Female sex hormone changes
Behavioral	Alcohol use	Psychological consequences of drinking (e.g., shame)	Affective symptoms of depression/Anxiety	Alcohol use
Behavioral	Anxiety	Changing lifestyle to alleviate symptoms	Alcohol use/Cannabis use/Physical activity/Sleep disturbance	Anxiety
Behavioral	Loneliness	Seeking inclusive environment due to perceived separation from the (majority) group disrimination	Discrimination	Loneliness
Behavioral	Affective symptoms of depression	Lifestyle changes	Physical activity	Affective symptoms of depression
Behavioral	Affective symptoms of depression	Sleep disturbance	Improving sleep hygiene	Sleep disturbance	Affective symptoms of depression
Behavioral	Physical activity	Affective symptoms of depression	Lifestyle changes	Physical activity
Behavioral	Wellbeing	Less use of psychological capital skills	Resilience	Wellbeing
Behavioral	Wellbeing	Less search for meaning	Sense of direction	Wellbeing
Behavioral	Wellbeing	Less self-care	Physical activity/Mindfulness/Sleep disturbance	Wellbeing
Behavioral	Daily activities	Need for relatedness	Prosocial behavior	Daily activities
Behavioral	Daily activities	Self-awareness	Mindfulness	Daily activities
Behavioral	Physical health	Affective symptoms of depression/Anxiety/Perceived tress	Improve lifestyle	Smoking/Physical activity/Alcohol use, etc.	Physical health
Behavioral	Poor dietary choices	Physical health	Health-conscious lifestyle decisions	Poor dietary choices
Behavioral	Loneliness	Changing behavior to more prosocial	Prosocial behavior	Social support	Perceived stress	Problematic screen use	Loneliness
Clinical	Perceived stress	MBSR course attendance	Mindfulness	Perceived stress (also indirectly through effects on eg Affective symptoms of depression)
Clinical	Alcohol use	Seeking interventions to stop drinking (e.g., support groups, medication)	Alcohol use
Clinical	Anxiety	Seeking treatment (psychological, medication)	Anxiety	Anxiety
Clinical	Sleep disturbance	Sleep medication	Sleep disturbance
Clinical	Cognitive functioning	Treatment escalation (e.g., hospitalization and stronger treatment)	Affective symptoms of depression	Cognitive functioning
Clinical	Smoking	Physical health	Intervention by eg health care professional to quit smoking	Smoking cessation program	Smoking
Clinical	Affective symptoms of depression	Seeking treatment	Treatment (e.g., CBT)	Affective symptoms of depression
Clinical	Affective symptoms of depression	Sleep disturbance	Sleep medications	Sleep disturbance	Affective symptoms of depression
Clinical	HPA-axis dysregulation	Severe physical symptoms	Seeking treatment to counteract dysregulation	HPA-axis dysregulation
Clinical	Circadian rhythm misalignment	Seeking help or treatment	Medication (e.g., melatonin)	Circadian rhythm misalignment
Clinical	Physical health	Seeking medical treatment	Physical health
Clinical	Chronic inflammation	Autoimmune disease, treated with immunosuppressors	Chronic inflammation
Clinical	Body fat	Treatment (both for too low and too high)	Body fat
Interpersonal	Socioeconomic status (income)	Receiving financial support (e.g., social welfare)	Socioeconomic status (Income)
Interpersonal	Socioeconomic status (education status)	Psychological support from school or parents	Affective symptoms of depression/Sleep disturbance	Socioeconomic status (education status)
Interpersonal	Socioeconomic status (occupational status)	Intervention from work, e.g., supervisor, regarding how to improve work output	Socioeconomic status (occupational status)
Interpersonal	Cannabis use	School or work picking up dependence problems	Seeking treatment for cannabis dependence	Treatment	Cannabis use
Interpersonal	Poor dietary choices	Tax on unhealthy foods / Availability of healthy foods / Awareness campaigns	Poor dietary choices
Interpersonal	Body fat	Risk of injury	Physical health	Socioeconomic status (wealth)	Poor dietary choices	Body fat
Interpersonal	Social support	Reaching out for additional social support	Social support
Interpersonal	Stressors	Reaching out for social support	Stressors
Interpersonal	Perceived stress	Seeking more support for social network	Social support	Perceived stress
Interpersonal	Alcohol use	Seeking more support for social network	Social support	Alcohol use
Interpersonal	Anxiety	Seeking more support for social network	Social support	Anxiety
Interpersonal	Problematic screen use	Social network observes problematic behavior	Social support	Loneliness	Problematic screen use
Interpersonal	Smoking	Affective symptoms of depression	Being prompted by a loved one to address Affective symptoms of depression/smoking behavior	Treatment (e.g., CBT or antidepressants)	Affective symptoms of depression	Smoking
Interpersonal	Cannabis use	Affective symptoms of depression	Being prompted by a loved one to address Affective symptoms of depression/cannabis use	Treatment (e.g., CBT or antidepressants)	Affective symptoms of depression
Interpersonal	Affective symptoms of depression	Seeking social support	Social support	Affective symptoms of depression
Interpersonal	Wellbeing	Help seeking behaviors	Social support	Wellbeing
Interpersonal	Physical health	Seeking help from social network	Social support	Physical health
